# Supplementary material for: Influence of Prevalence of Psychoactive Substance Use in Mexican Municipalities on Early Childhood Development
Source: Int J Environ Res Public Health. 2021 Sep 24;18(19):10027. doi: 10.3390/ijerph181910027 (PMC8507637; doi:10.3390/ijerph181910027)
Supplement: Supplementary file 1 [file ijerph-18-10027-s001.zip]

Archive with 1 entries (1 files):
- ijerph-1250224-supplementary.pdf
